# Supplementary material for: Dissecting Tumor Antigens and Immune Subtypes of Glioma to Develop mRNA Vaccine
Source: Front Immunol. 2021 Aug 27;12:709986. doi: 10.3389/fimmu.2021.709986 (PMC8429949; doi:10.3389/fimmu.2021.709986)
Supplement: Supplementary Table 1 — Identification of immune hub genes of glioma. Forest maps of single factor survival analysis of 10 modules of glioma (A). Bubble plots showing top KEGG terms enriched in the red (B) and top GO terms enriched in pink (C) mod. [file Table_1.xlsx]

## Sheet: Sheet1
Gene	Altered in IS1	Total of IS1	Frequency in IS1	Altered in IS2	Total of IS2	Frequency in IS2	Altered in IS3	Total of IS3	Frequency in IS3	Alteration Frequency in ALL IS
ANXA5	0	148	0	0	321	0	2	183	0.010929	0.00306748
FKBP10	2	148	0.0135135	0	321	0	1	183	0.00546448	0.00460123
MSN	1	148	0.00675676	1	321	0.00311526	1	183	0.00546448	0.00460123
PYGL	2	148	0.0135135	3	321	0.00934579	0	183	0	0.00766871
